# Supplementary material for: Empirical Myoelectric Feature Extraction and Pattern Recognition in Hemiplegic Distal Movement Decoding
Source: Bioengineering (Basel). 2023 Jul 21;10(7):866. doi: 10.3390/bioengineering10070866 (PMC10376258; doi:10.3390/bioengineering10070866)
Supplement: Supplementary file 1 [file bioengineering-10-00866-s001.zip]

Archive with 1 entries (1 files):
- bioengineering-2417524-supplementary.pdf
